# Supplementary material for: Reporting of screening and diagnostic AI rarely acknowledges ethical, legal, and social implications: a mass media frame analysis
Source: BMC Med Inform Decis Mak. 2020 Dec 10;20:325. doi: 10.1186/s12911-020-01353-1 (PMC7725880; doi:10.1186/s12911-020-01353-1)
Supplement: Supplementary file 1 — Additional file 1. Coding instrument used for data collection. [file 12911_2020_1353_MOESM1_ESM.xlsx]

## Sheet: Sheet1
	variable name	description
	ARTICLE_NO	Unique identifier assigned to each article
	ARTICLE_NAME	Name of the article as recorded by the news source
	SOURCE_NAME	Name of the newspaper, blog, etc. in which the article was published
	SOURCE_TYPE	Type of publication in which the source was published
	COUNTRY	Country of the article's publication
	DATE	Date the article was published
	HEALTH_COND	Which health condition is the article predominantly addressing. If multiple, record 'multiple'.
	COMM_RESEARCH	Is the article documenting a commercial endeavor (C) , a research project (R), or niether (null).
	COMPANY_NAME	Name of the company that produced the technology (If provided)
	TECH_NAME	Name of the technology (if provided)
	BREIF_DESC	Brief description of the purpose of the technology. If article addresses multiple technologies, record 'multiple'
	BENEFITS	Are benefits of the technology/technologies discussed in the article? (1 = yes; 0 = no)
	ELSI	Are any ethical, legal, or social implications discussed? ( 1=yes; 0=no)
	FRAME 1	SOCIAL PROGRESS
	FRAME 2	ECONOMIC DEVELOPMENT AND COMPETITIVENESS
	FRAME 3	MORAITY AND ETHICS
	FRAME 4	SCIENTIFIC AND TECHNICAL UNCERTAINTY
	FRAME 5	PANDORA'S BOX/FRANKENSTEIN'S MONSTER
	FRAME 6	PUBLIC ACCOUNTABILITY AND GOVERNANCE
	FRAME 7	MIDDLE WAY/ALTERNATIVE PATH
	FRAME 8	CONFLICT AND STRATEGY
