# Supplementary material for: Reporting of screening and diagnostic AI rarely acknowledges ethical, legal, and social implications: a mass media frame analysis
Source: BMC Med Inform Decis Mak. 2020 Dec 10;20:325. doi: 10.1186/s12911-020-01353-1 (PMC7725880; doi:10.1186/s12911-020-01353-1)
Supplement: Supplementary file 2 — Additional file 2. Full dataset. [file 12911_2020_1353_MOESM2_ESM.xlsx]

## Sheet: Sheet1
ARTICLE_NO	ARTICLE_NAME	SOURCE_NAME	SOURCE_TYPE	COUNTRY	AUDIENCE	DATE	day	HEALTH_COND	HEALTH COND TYPE	COMM_RESEARCH	COMPANY_NAME	TECH_NAME	BREIF_DESC	BENEFITS	ELSI	SOCIAL PROGRESS FLAG	ECONOMIC DEVELOPMENT FLAG	MORALITY FLAG	SCIENTIFIC UNCERTAINTY FLAG	PANDORA'S BOX FLAG	GOVERNANCE FLAG	MIDDLE WAY FLAG	CONFLICT AND STRATEGY FLAG	Frame 3 Count	Frame 3 Flag
A7	A BREAKTHROUGH IN ARTIFICIAL INTELLIGENCE TECHNOLOGY IN TRIAL FOR DETECTING POLYPS	PR NEWSWIRE	NEWSPAPER	USA		2019-12-09	Monday	COLORECTAL CANCER	CANCER	COMMERCIAL	AVESHA	NOT MENTIONED	MULTI-MODEL INFERENCING TRAINED WITH OVER 100 000 IMAGES TO DETECT POLYPS AND COLON FEATURES IN COLONOSCOPY	1	0	1	0	0	0	0	0	0	0	0	0
A8	ADDRESSING CYBER SECURITY HEALTHCARE AND DATA INTEGRITY	WATANI	NEWSPAPER			2019-10-09	Wednesday	N/A	N/A	COMMERCIAL	MaxQ AI	NOT MENTIONED	AI DATA SECURITY COMPANY REINFORCING THE IMPORTANCE OF CYBERSECURITY WHEN USING AI IN HEALTHCARE	1	1	0	0	0	0	1	0	0	0	1	1
A9	ADENOMAS - CYSTADENOMA; NEW CYSTADENOMA STUDY FINDINGS HAVE BEEN REPORTED…	GASTROENTEROLOGY WEEK	NEWSPAPER	USA		2019-07-08	Monday	PANCREATIC SEROUS CYSTADENOMAS	CANCER	RESEARCH	N/A	N/A	IMAGING DATA ANALYSED USING ML METHODS TO DETERMINE WHETHER TEXTURE WAS USEFUL FOR DIAGNOSING THE CONDITION	1	0	0	0	0	0	0	0	0	0	0	0
A10	AI APP MAY HELP DIAGNOSE PHYCHIATRIC ILLNESS BY LISTENING TO USERS	PRESS TRUST OF INDIA	NEWSPAPER	INDIA		2019-11-13	Wednesday	MENTAL HEALTH	MENTAL HEALTH/NEURODEGENERATIVE	RESEARCH	N/A	N/A	APP USES AI SPEECH RECOGNITION AND MOTOR SKILLS TESTS TO DETERMINE WHETHER A PATIENT MIGHT BE EXPERIENCING POOR MENTAL HEALTH. DATA IS COMPARED AGAINST THE SAME PERSON'S PREVIOUS SCORES AND OTHERS USING THE APP TO DEVELOP A MENTAL HEALTH SCORE	1	0	1	0	0	0	0	0	0	0	0	0
A11	AI CHANGING HEALTHCARE LANDSCAPE	EXPRESS COMPUTER	NEWSPAPER			2019-05-04	Saturday	N/A	N/A	NEITHER	N/A	N/A	HOW AI CAN BE USED TO BENEFIT DOCTORS, AND INSURANCE COMPANIES WHILE MANAGING GOVERNANCE	1	0	1	1	0	0	0	0	0	0	0	0
A12	AI COULD BE A BOON FOR ALZHEIMER'S PATIENTS: STUDY	OMAN DAILY OBSERVER	NEWSPAPER	OMAN		2019-06-30	Sunday	ALZHEIMER'S	MENTAL HEALTH/NEURODEGENERATIVE	RESEARCH	NOT MENTIONED	MemTrax	ONLINE MEMORY TEST USING IMAGE RECOGNITION. USED AS A MEMORY FUNCTION SCREENING TOOL	1	0	1	0	0	0	0	0	0	0	0	0
A13	AI-BASED NIRAMAI BREAST HEALTH TEST AT ALL BBMP HOSPITALS	PHARMABIZ	NEWSPAPER			2019-07-08	Monday	BREAST CANCER	CANCER	COMMERCIAL	NIRAMAI	THERMALYTIX	DEVICE FOR ANALYSING THERMAL MAMMOGRAPHIES. DETECTS TUMORS FIVE TIMES SMALLER THAN A CLINICIAN CAN	1	0	1	0	0	0	0	0	0	0	0	0
A14	ALADDIN HEALTHCARE TECHNOLOGIES SE DIAGNOSIS OF ALZHEIMER'S DISEASE	ALADDIN HEALTHCARE TECHNOLOGIES	PRESS RELEASE	GERMANY		2020-01-08	Wednesday	ALZHEIMER'S	MENTAL HEALTH/NEURODEGENERATIVE	COMMERCIAL	ALADDIN	NOT MENTIONED	ONLINE RAPID ANALYSIS FOR BLOOD BIOMARKERS FOR ALZHEIMERS	1	0	1	0	0	0	0	0	0	0	0	0
A17	ALTOIDA RAISES $6.3M SERIES A TO PREDICT ALZHEIMER'S DISEASE RISK USING ARTIFICIAL INTELLIGENCE, MACHINE LEARNING, AND AUGMENTED REAILTY	ALTOIDA	PRESS RELEASE	USA		2019-05-30	Thursday	ALZHEIMER'S	MENTAL HEALTH/NEURODEGENERATIVE	COMMERCIAL	ALTOIDA	NOT MENTIONED	SOFTWARE SEARCHES FOR EARLY BIOMARKERS ("MICRO ERRORS") OF ALZHEIMERS BY MAKING USERS MOVE OBJECTS AROUND IN A SPACE (AUGMENTED REALITY)	1	0	1	1	0	0	0	0	0	0	0	0
A18	ALTOIDA RAISES $6.3M TO PROVIDE DIGITAL ALZHEIMER'S BIOMARKERS IN AUGMENTED REALITY	FIERCEBIOTECH MEDICAL DEVICES	NEWSPAPER			2019-05-31	Friday	ALZHEIMER'S	MENTAL HEALTH/NEURODEGENERATIVE	COMMERCIAL	ALTOIDA	NOT MENTIONED	SOFTWARE SEARCHES FOR EARLY BIOMARKERS ("MICRO ERRORS") OF ALZHEIMERS BY MAKING USERS MOVE OBJECTS AROUND IN A SPACE (AUGMENTED REALITY)	1	0	1	1	0	0	0	0	0	0	0	0
A4	ALZHEIMERS DISEASE: WHY ONE COMPANY REFUSES TO GIVE UP THE SEARCH FOR A CURE	NEWSTEX GLOBAL BUSINESS BLOGS	BLOG	USA		2020-01-28	Tuesday	ALZHEIMER'S	MENTAL HEALTH/NEURODEGENERATIVE	COMMERCIAL	WINTERLIGHT LABS	NOT MENTIONED	COMPUTER-BASED TEST TO DETECT ALZHEIMERS EARLY BASED ON THE WAY PATIENTS SPEAK	1	0	1	0	0	0	0	0	0	0	0	0
A21	ARIZONA STATE UNIVERSITY; DARPA GRANTS ASU $38.8 MILLION TO CREATE EPIGENIC TOOL FOR FIGHT AGAINST WMD	DEFENSE AND AEROSPACE WEEK	NEWSPAPER	USA		2019-08-07	Wednesday	EXPOSURE TO TOXIC AGENTS	OTHER	RESEARCH	N/A	N/A	PROGRAM IDENTIFIES EPIGENETIC BIOMARKERS WHICH INDICATE EXPOSURE TO CHEMICAL WEAPONS	1	0	1	0	0	0	0	0	0	0	0	0
A22	ARTIFICIAL INTELLIGENCE (A SPECIAL REPORT) --- PAGING DOCTOR AI: ARTIFICIAL INTELLIGENCE PROMISES ALL SORTS OF ADVANCEMENTS FOR MEDICINE. AND ALL SORTS OF CONCERNS	WALL STREET JOURNAL	NEWSPAPER	USA		2019-10-14	Monday	MULTIPLE	MULTIPLE	NEITHER	N/A	N/A		1	1	0	0	1	1	1	0	1	0	4	1
A24	ARTIFICIAL INTELLIGENCE COULD HELP SOLVE AMERICA'S IMPENDING MENTAL HEALTH CRISIS	YEREPUNI DAILY NEWS	NEWSPAPER	ARMENIA		2019-11-21	Thursday	MENTAL HEALTH	MENTAL HEALTH/NEURODEGENERATIVE	NEITHER	N/A	N/A	N/A	1	0	1	0	0	0	0	0	0	0	0	0
A25	ARTIFICIAL INTELLIGENCE IS NOT GOING TO REPLACE PHYSICIANS BUT IT WILL REDEFINE THEIR ROLE	PULSE INTERNATIONAL	NEWSPAPER			2019-05-31	Friday	N/A	N/A	NEITHER	N/A	N/A	N/A	1	0	1	0	0	0	0	0	0	0	0	0
A26	ARTIFICIAL INTELLIGENCE TO BE USED IN DIAGNOSIS OF LUNG DISEASE	THE NATION	NEWSPAPER	THAILAND		2019-11-13	Wednesday	LUNG CANCER	CANCER	COMMERCIAL	PERECPTRA	INSPECTRA	NUMEROUS AI SYSTEMS WORKING TOGETHER: DEFECTIVE IMAGE SCREENING, MEDICAL REPORT ANALYSIS, PRE-PROCESSING IMAGING AND DIAGNOSIS. SCREENS FOR 14 SYMPTOMS	1	0	1	0	0	0	0	0	0	0	0	0
A27	ARTIFICIAL INTELLIGENCE TO MONITOR PATIENTS MENTAL HEALTH	THE HANS	NEWSPAPER	INDIA		2019-11-13	Wednesday	MENTAL HEALTH	MENTAL HEALTH/NEURODEGENERATIVE	RESEARCH	N/A	N/A	APP USES AI SPEECH RECOGNITION AND MOTOR SKILLS TESTS TO DETERMINE WHETHER A PATIENT MIGHT BE EXPERIENCING POOR MENTAL HEALTH. DATA IS COMPARED AGAINST THE SAME PERSON'S PREVIOUS SCORES AND OTHERS USING THE APP TO DEVELOP A MENTAL HEALTH SCORE	1	0	1	0	0	0	0	0	0	0	0	0
A35	AstraZeneca Taps Gatehouse Bio to Identify Potential Drug Targets	XCONOMY	BLOG			2019-12-09	Monday	MULTIPLE	MULTIPLE	COMMERCIAL	GATEHOUSE BIO	sRNAlytics	PLATFORM USES RNA FEATURES TO FIND RNA SIGNATURES WHICH HELP DISANOSE AND SUBTYPE DISEASES	1	0	1	1	0	0	0	0	0	0	0	0
A36	AT THE FOREFRONT OF TECHNOLOGY IN VISUAL HEALTH CARE	CE NOICAS FINANCIERAS, ENGLISH ED	NEWSPAPER	USA		2019-10-14	Monday	EYE CONDITIONS	OTHER	COMMERCIAL	SOPHIA LABORATORIES	MUCHOQUEVER.ORG	WEBSITE THAT MATCHES PEOPLE WITH EYECARE SPECIALISTS PART OF A NETWORK THAT VALUES AI	1	0	1	0	0	0	0	0	0	0	0	0
A40	Baystate Health’s Innovation Arm, Life Image Partner on AI Initiative for Cancer Research & Treatment	HIT CONSULTANT	BLOG	USA		2019-11-13	Wednesday	MULTIPLE	MULTIPLE	COMMERCIAL	BAYSTATE HEALTH/LIFE IMAGE	NOT MENTIONED	VARIOUS TECHNOLOGIES PROPOSED FOR DEVELOPMENT	1	0	1	1	0	0	0	0	0	0	0	0
A42	Bio Event - Indo-Swiss HealthTech Conclave 2019: Showcases Cutting-Edge Technologies and Innovations in Healthcare	BIOSPECTRUM	MAGAZINE	INDIA		2019-05-31	Friday	MULTIPLE	MULTIPLE	BOTH	MULTIPLE	MULTIPLE	MULTIPLE	1	0	1	0	0	0	0	0	0	0	0	0
A45	Boston Children's Hospital; Pupil dilation and heart rate, analyzed by AI, may help spot autism early	BIOTECH WEEK	NEWSPAPER			2019-08-07	Wednesday	RETT SYNDROME	OTHER	RESEARCH	N/A	N/A	MACHINE LEARNING ALGORITHM SPOTS ABNORMALITIES IN PUPIL DILATION AND HEART RATE	1	0	1	0	0	0	0	0	0	0	0	0
A46	British experts to use space technology to fight cancers	XINHUA NEWS AGENCY	NEWSPAPER	ENGLAND		2019-04-29	Monday	BOWEL CANCER	CANCER	COMMERCIAL	ODIN VISION	NOT MENTIONED	CLOUD BASED AI SYSTEM HELPS DOCTORS DIAGNOSE CANCERS	1	0	1	0	0	0	0	0	0	0	0	0
A47	Can Artifical Intelligence Solve The Chronic Kidney Disease Epidemic?	HIT CONSULTANT	BLOG	USA		2019-06-25	Tuesday	KIDNEY DISEASE	OTHER	NEITHER	N/A	N/A	MACHINE LEARNING COULD BE USED IN PRECISION DIAGNOSIS OF KIDNEY DISEASE TO HELP TRIAGE PATIENTS	1	0	1	0	0	0	0	0	0	0	0	0
A51	Case Western Reserve University: Using artificial intelligence to determine whether immunotherapy is working	NEWS BITS - PRIVATE COMPANIES	NEWSPAPER	AUSTRALIA		2019-12-05	Thursday	LUNG CANCER	CANCER	RESEARCH	N/A	N/A	AI PREDICTS WHETHER LUNG CANCER PATIENTS WILL BENEFIT FROM EXPENSIVE IMMUNOTHERAPY	1	0	1	0	0	0	0	0	0	0	0	0
A53	Ceylinco Healthcare Services Ltd. (CHSL) has announced the introduction of a digital posture, balance and movement screening service to help identify and remedy common, but poorly managed, movement-related disorders, which affect one in every three people because of musculoskeletal, neurological or age-related problems. The software developed by Swedish technology company Qinematic, uses accurate…	DAILY FT	NEWSPAPER			2020-01-08	Wednesday	MOVEMENT DISORDERS	OTHER	COMMERCIAL	QINEMATIC	QINEMATIC POSTURE SCAN	3D CAMERA RECORDS HUMAN MOVEMENT AND 'ADVANCED COMPUTER SOFTWARE' CAPTURES ELEMENTS OF THE MOVEMENT FOR ANALYSIS	1	0	1	1	0	0	0	0	0	0	0	0
A54	Child Health Imprints (CHIL) raises $2.3 million in pre-series A funding	EXPRESS HEALTHCARE	NEWSPAPER			2019-11-01	Friday	NEONATAL CONDITIONS	OTHER	COMMERCIAL	CHILD HEALTH IMPRINTS (CHIL)		CLINICAL DECISION SUPPORT SYSTEM COLLECTS RELIABLE DATA ABOUT NEONATAL CARE SO THAT BETTER DECISIONS CAN BE MADE ABOUT INFANTS' HEALTH	1	0	1	1	0	0	0	0	0	0	0	0
A58	Cognoa Appoints Dr. Colleen Kraft Senior Medical Director of Clinical Adoption	EXECUTIVE APPOINTMENTS MONITOR WORLDWIDE	NEWSPAPER	JORDAN		2020-03-06	Friday	AUTISM	OTHER	COMMERCIAL	COGNOA	NOT MENTIONED	AI HELPS DIAGNOSE AUTISM WITHOUT SEEING A SPECIALIST	1	0	1	1	0	0	0	0	0	0	0	0
A62	Cough diagnostic app earns approval for use in Europe	THE WEST AUSTRALIAN	NEWSPAPER	AUSTRALIA		2019-08-24	Saturday	PEDIATRIC RESPIRATORY DISEASE	OTHER	COMMERCIAL	RESAPP	RESAPP	SMARTPHONE APP CAN DIAGNOSE VARIOUS RESPIRATORY TRACT DISEASES IN INFANTS AND CHILDREN	1	0	1	1	0	0	0	0	0	0	0	0
A64	CPT codes for home OCT established	GLOBE NEWSWIRE	NEWSPAPER	USA		2020-01-08	Wednesday	EYE CONDITIONS	OTHER	COMMERCIAL	NOTAL VISION	NOT MENTIONED	HOME-BASED TECHNOLOGY CAN PERFORM EYE SCANS TO DIAGNOSE EYE CONDITIONS	1	0	1	1	0	0	0	0	0	0	0	0
A67	Darwin meets artificial intelligence as Scottish study takes on superbugs	THE SUNDAY TIMES	NEWSPAPER	SCOTLAND		2020-02-02	Sunday	ANTIBIOTIC RESISTANCE	OTHER	RESEARCH	N/A	N/A	ARTIFICIAL INTELLIGENCE TESTS BEST WAY TO PRESCRIBE ANTIBIOTICS TO KILL BUGS WITHOUT DEVELOPING RESISTANCE	1	0	1	0	0	0	0	0	0	0	0	0
A68	Desert Medical Imaging, Open System Imaging, MD Imaging & Chico Breast Care Center Join Forces with HALO Diagnostics (HALO Dx)	PR NEWSWIRE	NEWSPAPER			2020-01-28	Tuesday	MULTIPLE	MULTIPLE	COMMERCIAL	HALO Dx	NOT MENTIONED	AI-BASED IMAGING PROGRAM	1	0	1	1	0	0	0	0	0	1	0	0
A70	DIAGNOS AI based clinical Eye Test for Diabetic Retinopathy Demonstrates Exceptional Performance at the CHUM, expands for an Additional Six Months	ENP NEWSWIRE	NEWSPAPER			2020-01-08	Wednesday	DIABETIC RETINOPATHY	DIABETES-RELATED	COMMERCIAL	DIAGNOS	CARA	AI-ASSISTED RETINA IMAGING SCREENS DIABETIC PATIENTS FOR DIABETIC RETINOPATHY	1	0	1	1	0	0	0	0	0	0	0	0
A73	Efficient Assistance, YITU AI assists with Epidemic Prevention and Control of COVID-19 Outbreak	PR NEWSWIRE EUROPE	NEWSPAPER	CHINA		2020-03-17	Tuesday	COVID-19	OTHER	COMMERCIAL	YITU	NOT MENTIONED	AI- ASSISTED CHEST CT SCAN HELPS MAP LUNG LESIONS AND DETERMINE FEATURES OF PNEUMONIA	1	0	1	1	0	0	0	0	0	0	0	0
A74	Element Science; Element Science Raises $145.6 million Series C Financing to Advance Next-Generation Digital Wearable Platform - ProQuest	BUSINESS WIRE	NEWSPAPER	USA		2020-03-03	Tuesday	CVD	CVD/HEART-RELATED ISSUES	COMMERCIAL	ELEMENT SCIENCE	JEWEL PLATFORM	WEARABLE DEFIBRILATOR DETECTS PROBLEMS IN RECENTLY DISCHARGED HEART DISEASE PATIENTS	1	0	1	1	0	0	0	0	0	0	0	0
A76	Epic Sciences to Present New Data Showing Feasibility of its Liquid Biopsy Test in Breast Cancer: Distinct CTC phenotypes can be characterized and are associated with specific subtypes of metastatic breast cancer	EPIC SCIENCES	PRESS RELEASE	USA		2019-12-05	Thursday	BREAST CANCER	CANCER	COMMERCIAL	EPIC SCIENCES	NOT MENTIONED	BLOOD BIOPSY TEST USING COMPUTER VISION DETECTS CIRCULATING TUMOUR CELLS	1	0	1	1	0	0	0	0	0	0	0	0
A77	Establishing a research culture: Are we making progress?	EXPRESS HEALTHCARE	NEWSPAPER			2020-01-21	Tuesday	MULTIPLE	MULTIPLE	NEITHER	N/A	N/A	DISCUSSION OF WHY AI USE IN INDIA IS FURTHER BEHIND THAN WESTERN NATIONS. DISCUSSION OF THE IMPORTANCE OF AI TO INDIA	1	0	1	0	0	0	0	0	0	0	0	0
A80	Eyenuk's AI Eye Screening System For Diabetic Retinopathy Demonstrates Exceptional Performance In A Prospective, Multi-Center, Pivotal Clinical Trial	BUSINESS WIRE	NEWSPAPER	USA		2019-04-30	Tuesday	DIABETIC RETINOPATHY	DIABETES-RELATED	BOTH	EYENUK	EYEART	PHYSICIAL CAPTURES IMAGES OF THE PATIENT'S EYE AND SUBMITS TO THE SYSTEM. WITHIN 60 SECONDS THE AI DETERMINES WHETHER THE PATIENT HAS DIABETIC RETINOPATHY. MEANT TO BE MUCH FASTER THAN CLINICIANS CURRENTLY	1	0	1	1	0	0	0	0	0	0	0	0
A81	FDA clears AI algorithms for detecting AFib, heart murmurs	HEALTH DATA MANAGEMENT ONLINE	NEWSPAPER			2020-02-02	Sunday	CVD	CVD/HEART-RELATED ISSUES	COMMERCIAL	EKO	EKO DUO STETHOSCOPE	DIGITALLY AUGMENTED STETHOSCOPE CAN RECORD AND ANALYSE PATIENTS' HEARTBEAT AND DETERMINE AFIB AND HEART MURMURS WITH RELATIVE ACCURACY	1	0	1	1	0	0	0	0	0	0	0	0
A82	FDA Clears Eko's AFib and Heart Murmur Detection Algorithms, Making It the First AI-Powered Stethoscope to Screen for Serious Heart Conditions	BUSINESS WIRE	NEWSPAPER	USA		2020-01-28	Tuesday	CVD	CVD/HEART-RELATED ISSUES	COMMERCIAL	EKO	EKO DUO STETHOSCOPE	CLOUD-BASED SOFTWARE INTERPRETS ECG AND PCG DATA TO DIAGNOSE CARDIOVASCULAR CONDITIONS	1	0	1	1	0	0	0	0	0	0	0	0
A83	FDA Grants Breakthrough Device Designation to KidneyIntelX	MOUNT SINAI HEALTH SYSTEM	PRESS RELEASE	USA		2019-05-02	Thursday	KIDNEY DISEASE	OTHER	COMMERCIAL	RENALYTIX	KIDNEYINTELXTM	TOOL USES ML TO ASSESS BLOOD BIOMARKERS FOR KIDNEY DISEASE AND ANALYSES THIS WITH EHRS	1	0	1	1	0	0	0	0	0	0	0	0
A88	Florida Atlantic University; Artificial intelligence could be 'game changer' in detecting, managing Alzheimer's disease	MENTAL HEALTH WEEKLY DIGEST	NEWSPAPER	USA		2019-07-08	Monday	ALZHEIMER'S	MENTAL HEALTH/NEURODEGENERATIVE	COMMERCIAL	MEMTRAX	MEMTRAX	AI STUDIES ONLINE TEST RESULTS AND USES ML TO UNDERSTAND COMPLEX RELATIONSHIPS BETWEEN THE TEST AN DEMENTIA DIAGNOSES	1	0	1	1	0	0	0	0	0	0	0	0
A89	Former Chief Executive of AXA PPP healthcare Keith Gibbs joins advisory board at Cognetivity Neurosciences	COGNETIVITY NEUROSCIENCES	PRESS RELEASE	CANADA		2019-11-13	Wednesday	DEMENTIA	MENTAL HEALTH/NEURODEGENERATIVE	COMMERCIAL	COGNETIVITY NEUROSCIENCES LTD		INTEGRATED COGNITIVE ASSESSMENT USES ML TECHNIQUES TO TEST PERFORMANCE OF AREAS OF THE BRAIN	1	0	1	1	0	0	0	0	0	0	0	0
A90	Freenome; Freenome Closes $160 Million Series B Financing to Advance Its Multiomics Blood Testing Platform for Early Cancer Detection	HEALTH INSURANCE WEEK	NEWSPAPER	USA		2019-08-11	Sunday	COLORECTAL CANCER	CANCER	COMMERCIAL	FREENOME	NOT MENTIONED	CELL-FREE DNA TEST CAN FIND EARLY STAGES OF COLORECTAL CANCER WITHOUT RELYING ON TUMOUR-DERIVED MARKERS. ML TECHNIQUES USED TO DERIVE 'ADDITIVE SIGNATURES', IMPROVING ACCURACY	1	0	1	1	0	0	0	0	0	0	0	0
A91	From suicide prevention to genetic testing, there's a widening disconnect between Silicon Valley health-tech and outside experts who see red flags	BUSINESS INSIDER	NEWSPAPER			2019-05-03	Friday	SUICIDE	MENTAL HEALTH/NEURODEGENERATIVE	COMMERCIAL	FACEBOOK	NOT MENTIONED	FACEBOOK USES AI TO ANALYSE USERS' POSTS AND DETERMINE IF THEY'RE AT RISK OF SUICIDE	0	1	0	0	1	1	1	0	0	0	3	1
A92	GE Healthcare secures FDA approval of DLIR engine for Revolution Apex CT device	SYRIAN ARAB NEWS AGENCY	NEWSPAPER	SYRIA		2019-11-21	Thursday	MULTIPLE	MULTIPLE	COMMERCIAL	GE HEALTHCARE	NOT MENTIONED	DEEP LEARNING IMAGE RECONSTRUCTION PRODUCES HIGH FIDELITY CT IMAGES OF THE BODY FOR THE DIAGNOSIS OF VARIOUS CONDITIONS	1	0	1	1	0	0	0	0	0	0	0	0
A93	Genetic Testing Companies Take DNA Tests To A Whole New Level	INVESTOR'S BUSINESS DAILY	NEWSPAPER	USA		2019-12-05	Thursday	MULTIPLE	MULTIPLE	COMMERCIAL	MULTIPLE	NOT MENTIONED	DNA TEST USES AI TO DETERMINE PEOPLE'S RISK OF VARIOUS GENETIC DISEASES VIA BLOOD BIOMARKERS	1	1	1	1	1	0	0	1	1	0	3	1
A94	Glasgow health board embracing developments in new technology	THE EXTRA	NEWSPAPER	SCOTLAND		2019-07-15	Monday	MULTIPLE	MULTIPLE	PUBLIC	N/A	N/A	PUBLIC HEALTH SERVICE WORKING ON IMPLEMENTING AI TO ASSESS PATHOLOGY IMAGING	1	0	1	0	0	0	0	0	0	0	0	0
A95	GNW: Philips and Paige team up to bring Artificial Intelligence (AI) to	GLOBAL PHILIPS	PRESS RELEASE	NETHERLANDS		2019-12-05	Thursday	PROSTATE CANCER	CANCER	COMMERCIAL	GLOBAL PHILIPS	PAIGE PROSTATE	SOFTWARE IS APPLIED TO NEW DIGITAL IMAGING TO DETECT AND LOCALISE PROSTATE CANCER	1	0	1	1	0	0	0	0	0	0	0	0
A96	Google is awarding five Colombian projects	CE NOTICIASFINANCIERAS	NEWSPAPER			2019-11-21	Thursday	EYE CONDITIONS	OTHER	RESEARCH	N/A	N/A	DEVICE CONDUCTS EYE EXAMS AND LEARNS FROM RESULTS. MAY BE ABLE TO ACCOUNT FOR FEW SPECIALISTS IN COLOMBIA WHERE IT WAS DEVELOPED	1	0	1	0	0	0	0	0	0	0	0	0
A98	GRAIL Announces Positive New Data with Multi-Cancer Early Detection Blood Test from CCGA Study	GRAIL	PRESS RELEASE	USA		2019-05-31	Friday	CANCERS	CANCER	COMMERCIAL	GRAIL	NOT MENTIONED	ML POWERED BLOOD TEST TECHNOLOGY DETECTS SIGNALS FOR 12 CANCER TYPES	1	0	1	1	0	0	0	0	0	0	0	0
A99	GRAIL Inc.; CORRECTING and REPLACING GRAIL Announces Positive Validation Data for Its Multi-Cancer Early Detection Test	GENOMICS & GENETICS WEEKLY	NEWSPAPER	USA		2019-11-01	Friday	CANCERS	CANCER	COMMERCIAL	GRAIL	NOT MENTIONED	ML POWERED BLOOD TEST TECHNOLOGY DETECTS SIGNALS FOR 12 CANCER TYPES	1	0	1	0	0	0	0	0	0	0	0	0
A100	GRAIL Inc.; GRAIL Announces Significant Progress with Multi-Cancer Early Detection Test Including FDA Breakthrough Device Designation	MEDICAL LETTER ON THE CDC & FDA	NEWSPAPER	USA		2019-06-02	Sunday	CANCERS	CANCER	COMMERCIAL	GRAIL	NOT MENTIONED	ML POWERED BLOOD TEST TECHNOLOGY DETECTS SIGNALS FOR 12 CANCER TYPES	1	0	1	0	0	0	0	0	0	0	0	0
A101	GRAIL Initiates First Interventional Study Using its Multi-Cancer Early Detection Test to Guide Clinical Care	SUDAN NEWS AGENCY	NEWSPAPER	SUDAN		2020-02-19	Wednesday	CANCERS	CANCER	COMMERCIAL	GRAIL	NOT MENTIONED	ML POWERED BLOOD TEST TECHNOLOGY DETECTS SIGNALS FOR 12 CANCER TYPES	1	0	1	0	0	0	0	0	0	0	0	0
A102	GrailTouts Positive New Data with Multi-Cancer Early Detection Blood Test from CCGA Study	M2 PHARMA	NEWSPAPER	ENGLAND		2019-05-31	Friday	CANCERS	CANCER	COMMERCIAL	GRAIL	NOT MENTIONED	ML POWERED BLOOD TEST TECHNOLOGY DETECTS SIGNALS FOR 12 CANCER TYPES	1	0	1	0	0	0	0	0	0	0	0	0
A5	HARNESSING ALGORITHMS FOR HEALTHIER HEARTS: THE BOOZ ALLEN/KAGGLE DATA SCIENCE BOWL	NEWSTEX GLOBAL BUSINESS BLOGS	BLOG	USA		2020-01-21	Tuesday	CVD	CVD/HEART-RELATED ISSUES	NEITHER	N/A	N/A	ALGORITHM READS MRI IMAGE DATA OF THE HEART FASTER THAN PHYSICIAN	1	0	1	0	0	0	0	0	0	0	0	0
A103	HCA Healthcare; HCA Healthcare Using Algorithm Driven Technology to Detect Sepsis Early and Help Save 8,000 Lives	HEALTH INSURANCE WEEK	NEWSPAPER	USA		2019-06-02	Sunday	SEPSIS	OTHER	COMMERCIAL	HCA HEALTHCARE	SPOT	ALGORITHM RECOGNISES POINTS IN PATIENT'S EHRs AND ALERTS CARE TEAMS TO CHANGES IN CONDITION SO SEPTIC SHOCK CAN BE BETTER TREATED	1	0	1	0	0	0	0	0	0	0	0	0
A104	HCG Bengaluru completely digitises histopathology diagnosis	EXPRESS HEALTHCARE	NEWSPAPER			2019-12-13	Friday	CANCERS	CANCER	COMMERCIAL	HEALTH CARE GLOBAL ENTERPRISE	N/A	HISTOPATHOLOGY RESULTS ARE NOW DIGITISED MAKING IT QUICKER AND EASIER TO DIAGNOSE CANCER	1	0	1	0	0	0	0	0	0	0	0	0
A105	Health Care Global Enterprise first hospital to completely digitise histopathology diagnosis	PHARMABIZ	NEWSPAPER			2019-12-13	Friday	CANCERS	CANCER	COMMERCIAL	HEALTH CARE GLOBAL ENTERPRISE	N/A	HISTOPATHOLOGY RESULTS ARE NOW DIGITISED MAKING IT QUICKER AND EASIER TO DIAGNOSE CANCER	1	0	1	0	0	0	0	0	0	0	0	0
A110	HeartFlow Inc.; Use of HeartFlow Planner Leads to Change in Treatment Strategy in Nearly Half of Patients with Coronary Heart Disease	ROBOTICS AND MACHINE LEARNING	NEWSPAPER	USA		2019-06-03	Monday	CORONARY ARTERY DISEASE	CVD/HEART-RELATED ISSUES	BOTH	HEARTFLOW	HEARTFLOW PLANNER	TOOL ENABLES DOCTORS TO MODIFY VESSELS VIRTUALLY TO DETERMINE THE MOST OPTIMAL TREATMENT OUTCOMES	1	0	1	0	0	0	0	0	0	0	0	0
A113	How A.I. Can Save Your Life	THE NEW YORK TIMES	NEWSPAPER	USA		2019-06-25	Tuesday	MENTAL HEALTH	MENTAL HEALTH/NEURODEGENERATIVE	NEITHER	N/A	N/A	MANY TECHNOLOGIES BEING USED TO DIAGNOSE MENTAL HEALTH ISSUES USING AI	1	1	1	0	0	0	1	1	0	0	2	1
A115	How artificial intelligence can transform psychiatry	IRAN DAILY	NEWSPAPER	IRAN		2019-11-13	Wednesday	MENTAL HEALTH	MENTAL HEALTH/NEURODEGENERATIVE	RESEARCH	N/A	N/A	LANGUAGE PROCESSING TOOL NOTICES CHANGES IN SPEECH TO DIAGNOSE MENTAL HEALTH PROBLEMS	1	0	1	0	0	0	0	0	0	0	0	0
A117	How tech giants like Google are targeting the seismic NHS data goldmine	THE TELEGRAPH ONLINE	NEWSPAPER	ENGLAND		2019-11-13	Wednesday	MULTIPLE	MULTIPLE	COMMERCIAL	N/A	N/A	VARIOUS LARGE COMPANIES DEVELOPING TOOLS FOR PREDICTING DISEASE	1	1	1	0	0	0	0	1	0	0	1	1
A118	Ibex Medical Analytics; Ibex Obtains CE-IVD Mark for AI-powered Cancer Detection	MEDICAL DEVICES & SURGICAL TECHNOLOGY WEEK	NEWSPAPER			2020-03-06	Friday	PROSTATE CANCER	CANCER	COMMERCIAL	IBEX MEDCIAL ANALYTICS	GALEN PROSTATE SOLUTION	AI POWERED TOOL DIAGNOSES PROSTATE CANCER IN NEEDLE BIOPSIES	1	0	1	1	0	0	0	0	0	0	0	0
A119	iCAD Showcases Technology for Cancer Discovery to Recovery including ProFound AI Platform and Xoft System at Arab Health 2020 in Dubai	SUDAN TRIBUNE	NEWSPAPER	SUDAN		2020-01-28	Tuesday	BREAST CANCER	CANCER	COMMERCIAL	ICAD INC	PROFOUND AI	TECHNOLOGY ANALYSES 2D MAMMOGRAPHY IMAGES TO DIAGNOSE BREAST CANCER	1	0	1	1	0	0	0	0	0	0	0	0
A120	Inspirata and Cirdan Announce New Technical Partnership at Digital Pathology Congress, London	CONTIFY LIFE SCIENCE NEWS	NEWSPAPER	ENGLAND		2019-12-05	Thursday	MULTIPLE	MULTIPLE	COMMERCIAL	INSPIRATA	DYNAMYX	CREATES BETTER DIGITAL WORKFLOW FOR PATHOLOGISTS	1	0	1	1	0	0	0	0	0	0	0	0
A121	InterVenn BioSciences Enrolls First Patients in VOCAL Trial	INTERVENN	PRESS RELEASE	USA		2019-06-03	Monday	OVARIAN CANCER	CANCER	COMMERCIAL	INTERVENN	VOCAL TEST	BLOOD BIOPSY TEST DETECTS OVARIAN CANCER MUCH MORE QUICKLY THAN DOCTORS CAN	1	0	1	1	0	0	0	0	0	0	0	0
A122	Kaiser Permanente physician-scientist wins suicide prevention award: Dr. Greg Simon will receive American Foundation for Suicide Prevention's Lifesavers Research Award	AMERICAN FOUNDATION FOR SUICIDE PREVENTION	PRESS RELEASE	USA		2019-05-02	Thursday	SUICIDE	MENTAL HEALTH/NEURODEGENERATIVE	NOT-FOR-PROFIT	N/A	N/A	ML MODEL ANALYSES SUICIDE RISK FROM EHRs AND MENTAL HEALTH QUESTIONNAIRE RESPONSES	1	0	1	0	0	0	0	0	0	0	0	0
A124	Kidney Diagnostics Receive FDA Breakthrough Tag	SCIENCE AND ENTERPRISE	BLOG			2019-05-02	Thursday	KIDNEY DISEASE	OTHER	COMMERCIAL	RENALYTIX	KIDNEYINTELX	RANDOM FOREST ALGORITHM USES EHRs TO PREDICT KIDNEY DECLINE IN THE FUTURE	1	0	1	1	0	0	0	0	0	0	0	0
A2	KIDNEY DIAGNOSTICS RECEIVE FDA BREAKTHROUGH TAG	SCIENCE AND ENTERPRISE	BLOG			2019-05-02	Thursday	KIDNEY DISEASE	OTHER	BOTH	RENALYTIX	KIDNEYINTELX	EARLY DETECTION TECHNOLOGY. BLOOD-BASED BIOMARKER TEST. ALSO COMBS THROUGH E-HEALTH RECORDS. RANDOM FOREST ALGORITHM.	1	0	1	1	0	0	0	0	0	0	0	0
A125	King's College London; Digital heart model will help predict future heart health, new study finds	DISEASE PREVENTION WEEK	NEWSPAPER	USA		2020-03-17	Tuesday	HEART HEALTH	CVD/HEART-RELATED ISSUES	RESEARCH	N/A	N/A	ML USES BIOMARKERS FROM EHRs TO MAKE A DIGITAL MODEL OF PEOPLE'S HEARTS	1	0	1	0	0	0	0	0	0	0	0	0
A126	Large-Scale Study Shows Guardant360 Effectively Guides Precision Oncology Treatment in Metastatic Breast Cancer Patients	CONTIFY LIFE SCIENCE NEWS	NEWSPAPER			2019-12-13	Friday	BREAST CANCER	CANCER	BOTH	GUARDANT HEALTH	GUARDANT360	LIQUID BIOPSY TEST FOR BREAST CANCER MUTATIONS	1	0	1	1	0	0	0	0	0	0	0	0
A127	Leading Medical Retina Center in Italy Adopts Eyenuk's EyeArt AI Eye Screening System	BUSINESS WIRE	NEWSPAPER			2020-01-21	Tuesday	DIABETIC RETINOPATHY	DIABETES-RELATED	COMMERCIAL	EYENUK	EYEART	IMAGING AI DETECTS DIABETIC RETINOPATHY	1	0	1	0	0	0	0	0	0	0	0	0
A136	Made in India technology, Dozee conducts world's first on-spot screening for heart failure on World Heart Day	INDIA BLOOMS NEWS SERVICE	NEWSPAPER	INDIA		2019-09-29	Sunday	CVD	CVD/HEART-RELATED ISSUES	COMMERCIAL	DOZEE	NOT MENTIONED	NEW TECHNOLOGY ASSESSES HEART BEAT TO DETERMINE ABNORMALITIES	1	0	1	0	0	0	0	0	0	0	0	0
A137	Marshall startup in $1m biomed deal	BUSINESS NEWS	NEWSPAPER			2019-12-13	Friday	IBS	OTHER	COMMERCIAL	NOISY GUTS	NOT MENTIONED	BELT' DEVELOPED WITH AI TO DIAGNOSE GUT DISORDERS INCLUDING IBS	1	0	1	1	0	0	0	0	0	0	0	0
A138	Massachusetts General Hospital; Chest X-rays contain information that can be harvested with AI	NEWSRX HEALTH & SCIENCE	NEWSPAPER	USA		2019-08-11	Sunday	MULTIPLE	MULTIPLE	RESEARCH	N/A	N/A	TECHNOLOGY PREDICTED WHETHER SOMEONE WOULD DIE IN 12 YEARS WITH 50% ACCURACY	1	0	1	0	0	0	0	0	0	0	0	0
A140	MaxQ AI Partners with Arterys to Further Expand Global Access to the Company's Innovative Intracranial Hemorrhage (ICH) Detection Solutions	MAXQ AI	PRESS RELEASE			2019-11-13	Wednesday	INTRACRANIAL HEMORRHAGE	OTHER	COMMERCIAL	MAXQ AI	ACCIPIO Ix	ML IMAGING TECHNOLOGY DETECTS ICH	1	0	1	1	0	0	0	0	0	0	0	0
A141	MaxQ AI to Offer Intracranial Hemorrhage (ICH) AI Software Applications on Blackford Platform	ICT MONITOR WORLDWIDE	NEWSPAPER	JORDAN		2019-12-05	Thursday	INTRACRANIAL HEMORRHAGE	OTHER	COMMERCIAL	MAXQ AI	ACCIPIO Ix	ML IMAGING TECHNOLOGY DETECTS ICH	1	0	1	1	0	0	0	0	0	0	0	0
A143	MIL-OSI Global: Medical AI can now predict survival rates – but it’s not ready to unleash on patients	THE CONVERSATION	NEWSPAPER	ENGLAND		2019-11-21	Thursday	CVD	CVD/HEART-RELATED ISSUES	COMMERCIAL	GEISINGER	GEISINGER ALGORITHM	UNEXPLAINABLE AI LOOKS AT ECGs AND CAN DETERMINE WITH SOME ACCURACY WHETHER A PATIENT WILL DIE OR SURVIVE	1	1	1	0	1	1	1	1	1	0	5	1
A145	MIL-OSI United Kingdom: Press release: Space tech to fight bowel cancer and exposure to air pollution	FOREIGNAFFAIRS.CO.NZ	NEWSPAPER	NEW ZEALAND		2019-04-29	Monday	BOWEL CANCER	CANCER	COMMERCIAL	ODIN VISION	EARTH SCAN	AI DETECTS CANCER POLYPS FROM LIVE COLONOSCOPY VIDEO	1	0	1	0	0	0	0	0	0	0	0	0
A148	NanoHealth & Vihati Techno Health come out with promising technological innovations in early detection of NCDs	PHARMABIZ	NEWSPAPER			2020-01-08	Wednesday	CVD	CVD/HEART-RELATED ISSUES	COMMERCIAL	VIHATI TECHNO	PINOTY	WEARABLE GESTURE-BASED HEART MONITOR INDICATES HEART ISSUES	1	0	1	1	0	0	0	0	0	0	0	0
A159	NIH/National Eye Institute; AI may help spot newborns at risk for most severe form of blinding disease	DISEASE PREVENTION WEEK	NEWSPAPER	USA		2020-03-17	Tuesday	AGGRESSIVE POSTERIOR RETINOPATHY OF PREMATURITY (AP-ROP)	OTHER	PUBLIC	NEI	I-ROP DL	NEW ML TOOL DETERMINES THE COMORBIDITIES ASSOCIATION WITH AP-ROP IN UNBORN INFANTS AND DIAGNOSE IT	1	0	1	0	0	0	0	0	0	0	0	0
A160	Novigenix and BioLizard Sign Collaboration Agreement for Development of NGS Based Diagnostic Algorithm	BUSINESS WIRE	NEWSPAPER	USA		2019-09-19	Thursday	COLORECTAL CANCER	CANCER	COMMERCIAL	NOVIGENIX	LITOSEEK	CLINICAL DIAGNOSTIC ALGORITHM FOR COLON CANCER	1	0	1	1	0	0	0	0	0	0	0	0
A161	Novigenix and RadioMedix to Develop Neuroendocrine Cancer Precision Diagnostic Test	BUSINESS WIRE	NEWSPAPER	USA		2019-10-04	Friday	NEUROENDOCRINE CANCERS	CANCER	COMMERCIAL	NOVIGENIX	LITOSEEK	DEVELOPING A TEST FOR THESE MALIGNANT TUMOURS IN THEIR CURRENT PLATFORM	1	0	1	1	0	0	0	0	0	0	0	0
A162	Novigenix Receives Reimbursement Coverage for Colox® in Switzerland	BUSINESS WIRE	NEWSPAPER	USA		2019-10-09	Wednesday	COLORECTAL CANCER	CANCER	COMMERCIAL	NOVIGENIX	COLOX	NON-INVASIVE COLORECTAL CANCER SCREENING METHOD. BLOOD TEST.	1	0	1	1	0	0	0	0	0	0	0	0
A163	Novigenix-Led Consortium Secures Eurostars Funding to Develop Multi-Omics Test for Colon Cancer Detection and Monitoring	BUSINESS WIRE	NEWSPAPER	USA		2020-01-21	Tuesday	COLORECTAL CANCER	CANCER	COMMERCIAL	NOVIGENIX	NOT MENTIONED	FUNDING PROVIDED FOR A BLOOD TEST DETECTION OF COLORECTAL CANCER.	1	0	1	1	0	0	0	0	0	0	0	0
A165	Okayama University Research: Early Gastric Cancer Endoscopic Diagnosis System Using Artificial Intelligence	PR NEWSWIRE EUROPE INCLUDING UK DISCLOSE	NEWSPAPER	USA		2019-07-15	Monday	GASTRIC CANCER	CANCER	RESEARCH	N/A	N/A	ML ALGORITHM CAN DETERMINE THE TYPE OF GASTRIC CANCER A PATIENT HAS, INFLUENCING WHETHER THEY NEED SURGERY	1	0	1	0	0	0	0	0	0	0	0	0
A166	Oncimmune Holdings PLC Oncimmune and Biodesix seal deal	REGULATORY NEWS SERVICE	NEWSPAPER			2019-11-01	Friday	LUNG CANCER	CANCER	COMMERCIAL	ONCIMMUNE HOLDINGS	EARLYCDT	ML ALGORITHM DIAGNOSES LUNG CANCER	1	0	1	1	0	0	0	0	0	0	0	0
A178	Paige Announces World’s First Clinical-Grade Artificial Intelligence in Pathology	DIGITAL PATHOLOGY BLOG	BLOG	USA		2019-07-15	Monday	CANCERS	CANCER	COMMERCIAL	PAIGE	NOT MENTIONED	AI TOOL SUPPORTS PATHOLOGISTS IN DIAGNOSING CANCERS	1	0	1	1	0	0	0	0	0	0	0	0
A179	Path-breaking Study Reports High Sensitivity in Diabetic Retinopathy Screening Using Smartphones and Automated-AI in Primary-Care: Remidio Innovative Solutions	PR NEWSWIRE ASIA	NEWSPAPER	USA		2019-10-09	Wednesday	DIABETIC RETINOPATHY	DIABETES-RELATED	RESEARCH	N/A	N/A	SMARTPHHONE AI CAN PROVIDE DIAGNOSIS OF DIABETIC RETINOPATHY	1	0	1	0	0	0	0	0	0	0	0	0
A182	Philips and Paige Team Up to Bring Artificial Intelligence (AI) to Clinical Pathology Diagnostics	ROYAL PHILLIPS	PRESS RELEASE	USA		2019-12-05	Thursday	PROSTATE CANCER	CANCER	COMMERCIAL	ROYAL PHILLIPS	PAIGE PROSTATE	AI APPLICATION HELPS DOCTORS MAKE PRECISE PROSTATE CANCER DIAGNOSIS	1	0	1	1	0	0	0	0	0	0	0	0
A183	Ping An Insurance Group Ltd. Ping An Launches COVID-19 Smart Image-Reading System to Help Control the Epidemic	INSURANCE WEEKLY NEWS	NEWSPAPER			2020-03-06	Friday	COVID-19	OTHER	COMMERCIAL	PING AN	PING AN SMART HEALTHCARE'S COVID-19 SMART IMAGE-READING SYSTEM	AI APPLICATION DIAGNOSIS COVID-19	1	0	1	0	0	0	0	0	0	0	0	0
A184	Prescient Medicine; FDA Grants Breakthrough Device Designation to the Prescient Metabiomics LifeKit® Prevent Test for the Early Detection of Colon Polyps and Colon Cancer	MEDICAL LETTER ON THE CDC & FDA	NEWSPAPER	USA		2019-09-22	Sunday	COLORECTAL CANCER	CANCER	COMMERCIAL	PRESCIENT METABIOMICS	LIFEKIT PREVENT COLORECTAL NEOPLASIA TEST	NON INVASIVE TEST DETECTS PRECANCEROUS ADENOMAS	1	0	1	0	0	0	0	0	0	0	0	0
A185	Prescient Metabiomics' LifeKit Prevent test to detect colon polyps & colon cancer gets US FDA breakthrough device design...	PHARMABIZ	NEWSPAPER			2019-09-06	Friday	COLORECTAL CANCER	CANCER	COMMERCIAL	PRESCIENT METABIOMICS	LIFEKIT PREVENT COLORECTAL NEOPLASIA TEST	NON INVASIVE TEST DETECTS PRECANCEROUS ADENOMAS	1	0	1	0	0	0	0	0	0	0	0	0
A187	Press Release: FDA Grants Breakthrough Device Designation to KidneyIntelX(TM)	DOW JONES INSTITUTIONAL NEWS	PRESS RELEASE	USA		2019-05-02	Thursday	KIDNEY DISEASE	OTHER	COMMERCIAL	RENALYTIX	KIDNEYINTELX	DIAGNOSES FAST-PROGRESSING KINDNET DISEASE WITH BLOOD BIOMARKERS AND EHR INFORMATIION	1	0	1	1	0	0	0	0	0	0	0	0
A189	Press Release: Large-Scale Study Shows Guardant360 Effectively Guides Precision Oncology Treatment in Metastatic Breast Cancer Patients	DOW JONES INSTITUTIONAL NEWS	PRESS RELEASE			2019-12-14	Saturday	BREAST CANCER	CANCER	BOTH	GUARDANT HEALTH	GUARDANT360	CLINICAL TRIAL SHOWS GUARDANT360 IS EFFECTIVE FOR BREAST CANCER DETECTION	1	0	1	1	0	0	0	0	0	0	0	0
A195	Proscia Inc.; Proscia® and UCSF Partner to Deliver Artificial Intelligence Applications That Improve the Accuracy and Speed of Cancer Diagnosis	CANCERWEEKLY PLUS	NEWSPAPER	USA		2020-03-17	Tuesday	PROSTATE CANCER	CANCER	COMMERCIAL	PROSCIA	NOT MENTIONED	UNIVERSITY WORKING WITH COMPANY TO DEVELOP PROSTATE CANCER DIAGNOSIS TOOL USING AI	1	0	1	0	0	0	0	0	0	0	0	0
A196	RDIF to invest up to 300 mln rbl in AI high-tech healthcare firms	PRIME NEWS	NEWSPAPER	RUSSIA		2019-05-30	Thursday	CANCERS	CANCER	COMMERCIAL	MULTIPLE	NOT MENTIONED	RUSSIA INVESTING MONEY INTO CANCER DIAGNOSIS AI TECHNOLOGIES	1	0	1	1	0	0	0	0	0	0	0	0
A198	Renalytix AI PLC FractalDx Positive Results Published in JASN	REGULATORY NEWS SERVICE	NEWSPAPER			2019-07-08	Monday	KIDNEY TRANSPLANT REJECTION	OTHER	COMMERCIAL	RENALYTIX	FRACTALDX	TOOL USES BLOOD BIOMARKERS TO DETERMINE WHETHER KIDNEY TRANSPLANT WILL BE REJECTED	1	0	1	1	0	0	0	0	0	0	0	0
A208	Sema4; Sema4 and VieCure Announce Strategic Collaboration to Accelerate Precision Oncology Care	TELEMEDICINE WEEK	NEWSPAPER	USA		2020-03-17	Tuesday	CANCERS	CANCER	COMMERCIAL	VIECURE	VCUREPRECISION	DETECTS CANCER	1	0	1	0	0	0	0	0	0	0	0	0
A209	Sh13.5bn project to boost cancer check in children	THE CITIZEN	NEWSPAPER			2020-02-19	Wednesday	CANCERS	CANCER	RESEARCH	N/A	N/A	STUDY LAUNCHED INTO TECHNOLOGY TO DIAGNOSE CANCER IN CHILDREN	1	0	1	0	0	0	0	0	0	0	0	0
A211	Smartphone, AI may help detect DR	HI INDIA	NEWSPAPER	INDIA		2019-05-02	Thursday	DIABETIC RETINOPATHY	DIABETES-RELATED	RESEARCH	N/A	N/A	SMARTPHONE APP CAN DETERMINE WHETHER SOMEONE HAS DR	1	0	1	0	0	0	0	0	0	0	0	0
A215	Speech recognition can detect warning signals for schizophrenia or Alzheimer's dementia	CONTIFY LIFE SCIENCE NEWS	NEWSPAPER			2019-07-08	Monday	MENTAL HEALTH	MENTAL HEALTH/NEURODEGENERATIVE	COMMERCIAL	BEOHRINGER INGELHEIM	NOT MENTIONED	COMPANY INVESTIGATING WAYS TO DIAGNOSE MENTAL HEALTH PROBLEMS IN PRODROMAL PHASE	1	0	1	1	0	0	0	0	0	0	0	0
A216	St. Luke‘s radiologists using AI to detect collapsed lungs	LEHUGH VALLEY BUSINESS	NEWSPAPER			2019-07-15	Monday	COLLAPSED LUNG	OTHER	COMMERCIAL	GE HEALTHCARE	OPTIMA XR240	IMAGING SOFTWARE DETECTS COLLAPSED LUNGS	1	0	1	0	0	0	0	0	0	0	0	0
A217	Stand Up To Cancer; Pancreatic Cancer Collective funds two AI teams to identify high-risk populations	CANCER WEEKLY	NEWSPAPER			2019-04-16	Tuesday	PANCREATIC CANCER	CANCER	COMMERCIAL	NOT MENTIONED	NOT MENTIONED	NFP FUNDING TWO COMPANIES TO LOOK INTO AI DIAGNOSIS OF PANCREATING CANCER	1	0	1	0	0	0	0	0	0	0	0	0
A218	Stanford University; AI tool helps radiologists detect brain aneurysms	NEWSRX HEALTH & SCIENCE	NEWSPAPER	USA		2019-06-30	Sunday	BRAIN ANEURYSMS	OTHER	RESEARCH	N/A	HEADXNET	ALGORITHM HELPS DOCTORS DIAGNOSE ANEURISMS	1	0	1	0	0	0	0	0	0	0	0	0
A219	Students Invent Ai Robot for Heart Disease Treatment	ALLAFRICA	NEWSPAPER			2019-07-15	Monday	CVD	CVD/HEART-RELATED ISSUES	RESEARCH	N/A	N/A	STUDENTS DEVELOPED AI TO PREDICT CVD FROM IMAGING AND HEALTH RECORDS	1	0	1	0	0	0	0	0	0	0	0	0
A220	Study: AI can detect PTSD from voices	BISMARCK TRIBUNE	NEWSPAPER	USA		2019-05-04	Saturday	PTSD	MENTAL HEALTH/NEURODEGENERATIVE	RESEARCH	N/A	N/A	AI TOOL ANALYSES SPEECH TO FIND FEATURES AND DETERMINE IF PEOPLE HAVE PTSD	1	0	1	0	0	0	0	0	0	0	0	0
A223	Technology adoption is an excellent enabler for growth of Ayurveda: Ramanath Padmanabhan	PHARMABIZ	MAGAZINE	INDIA		2019-08-07	Wednesday	GENERAL WELLNESS	OTHER	COMMERCIAL	NOT MENTIONED	AYURHYTM	SMARTPHONE APP USES AI TO RECOMMEND DIET, YOGA, AND TREATMENT	1	0	1	1	0	0	0	0	0	0	0	0
A225	Technology created in Porto helps doctors identify pulmonary nodules	CE NOTICIASFINANCIERAS	NEWSPAPER			2019-12-13	Friday	LUNG CANCER	CANCER	RESEARCH	NOT MENTIONED	LNDETECTOR	IMAGING AI HELPS DOCTORS DIAGNOSE LUNG CANCER AS A SECOND OPINION	1	0	1	0	0	0	0	0	0	0	0	0
A226	Telemedicine provides remote help for patients	CHINA DAILY	NEWSPAPER	HONG KONG		2019-06-25	Tuesday	MULTIPLE	MULTIPLE	COMMERCIAL	NOT MENTIONED	IFLYTEK	AI MAKES AUXILLARY DIAGNOSIS TO DOCTOR FROM IMAGES	1	0	1	0	0	0	0	0	0	0	0	0
A227	Tencent Holdings Limited; Tencent Miying Launches AI-supported Auxiliary Diagnostic System	INTERNET BUSINESS NEWSWEEKLY	NEWSPAPER	USA		2019-06-03	Monday	CERVICAL CANCER	CANCER	COMMERCIAL	TENCENT	TENCENT MIYING	AI HELPS DOCTORS SCREEN FOR CERVICAL CANCER	1	0	1	0	0	0	0	0	0	0	0	0
A3	THE AI GOVERNANCE CHALLENGE	THE FINANCIAL EXPRESS	NEWSPAPER	BANGLADESH		2019-04-16	Tuesday	N/A	N/A	NEITHER				1	1	0	0	0	1	1	1	0	0	3	1
A231	Three NUS deep-tech start-ups to look out for	THE STRAITS TIMES	NEWSPAPER			2019-12-13	Friday	LUNG CANCER	CANCER	COMMERCIAL	BREATHONIX	NOT MENTIONED	TECHNOLOGY DIAGNOSES LUNG CANCER USING ONLY A PERSON'S BREATH	1	0	1	1	0	0	0	0	0	0	0	0
A232	Thrive Launches with $110 Million Series A Financing to Integrate Earlier Detection of Multiple Cancer Types into Routine Medical Care	BUSINESS WIRE	NEWSPAPER	USA		2019-05-30	Thursday	CANCERS	CANCER	COMMERCIAL	THRIVE	CANCERSEEK	BLOOD BASED BIOMARKER TEST FOR CANCER SCREENING	1	0	1	0	0	0	0	0	0	0	0	0
A236	Todos Medical Receives Notice of Allowance from European Patent Office Covering Diagnosis of Solid Tumors Using AI to Analyze Blood	NASDAQ OMX'S NEWS RELEASE DISTRIBUTION CHANNEL	NEWSPAPER	USA		2020-02-19	Wednesday	CANCERS	CANCER	COMMERCIAL	TODOS	TM-B1	BLOOD TEST FOR CANCER USES AI INFARED TO FIND TUMOURS	1	0	1	1	0	0	0	0	0	0	0	0
A237	Tyto Care Expands Availability of TytoHome to Best Buy Stores in California, Ohio, North Dakota and South Dakota	CONTIFY RETAIL NEWS	NEWSPAPER			2019-06-25	Tuesday	MULTIPLE	MULTIPLE	COMMERCIAL	TYTO CARE	TYTOHOME	TOOL IN YOUR HOME EXAMINES YOUR HEALTH AND SENDS THE INFORMATION TO A DOCTOR	1	0	1	1	0	0	0	0	0	0	0	0
A239	Tyto Care Launches TytoHome Nationwide at Best Buy Stores: TytoHome, the first comprehensive, at-home telehealth solution, is now available nationwide in Best Buy stores and on BestBuy.com	PR NEWSWIRE	NEWSPAPER	USA		2019-11-13	Wednesday	MULTIPLE	MULTIPLE	COMMERCIAL	TYTO CARE	TYTOHOME	TOOL IN YOUR HOME EXAMINES YOUR HEALTH AND SENDS THE INFORMATION TO A DOCTOR	1	0	1	1	0	0	0	0	0	0	0	0
A242	University of Bristol spin-out raises GBP760,000 to commercialise biosensing technology	ENP NEWSWIRE	NEWSPAPER			2019-11-01	Friday	MULTIPLE	MULTIPLE	COMMERCIAL	ROSA BIOTECH	NOT MENTIONED	MACHINE LEARNING ANALYSES DATA FROM BODY FLUIDS TO PREDICT PRESENCE OF VARIOUS ILLNESSES	1	0	1	1	0	0	0	0	0	0	0	0
A243	University of Bristol: Health pioneers celebrated at awards for life-changing chemistry innovations	ENP NEWSWIRE	NEWSPAPER			2019-11-01	Friday	MULTIPLE	MULTIPLE	COMMERCIAL	MULTIPLE	NOT MENTIONED	MULTIPLE TECHNOLOGIES; CAPABILITY TO DIAGNOSE VARIOUS DISEASES	1	0	1	1	0	0	0	0	0	0	0	0
A244	University of California - Los Angeles Health Sciences; Artificial intelligence could yield more accurate breast cancer diagnoses	DISEASE PREVENTION WEEK	NEWSPAPER	USA		2019-08-20	Tuesday	BREAST CANCER	CANCER	RESEARCH	N/A	N/A	AI CAN MORE ACCURATELY DETERMINE THE TYPE OF BREAST CANCER IN A BIOPSY	1	0	1	0	0	0	0	0	0	0	0	0
A245	University of Copenhagen The Faculty of Health and Medical Sciences; Researchers establish global microbial signatures for colorectal cancer	CANCER WEEKLY	NEWSPAPER			2019-04-16	Tuesday	COLORECTAL CANCER	CANCER	RESEARCH	N/A	N/A	MACHINE LEARNING ANALYSIS ASSISTED WITH STUDY LOOKING AT MICROBIAL SIGNATURES FOR COLORECTAL CANCER	1	0	1	0	0	0	0	0	0	0	0	0
A247	University of Leeds: Boost for Cancer Diagnosis Health Tech	TARGETED NEWS SERVICE	PRESS RELEASE	USA		2019-10-09	Wednesday	CANCERS	CANCER	BOTH	PINPOINT DATA SCIENCE	NOT MENTIONED	TEST TELLS PATIENTS WHEN THEY DON'T HAVE CANCER SO THAT THEY CAN BE TREATED FOR THEIR SYMPTOMS QUICKLY	1	0	1	1	0	0	0	0	0	0	0	0
A248	University of Leeds: High-Performance Computing to Aid Scientific Discovery	TARGETED NEWS SERVICE	PRESS RELEASE	USA		2020-02-19	Wednesday	CANCERS	CANCER	RESEARCH	N/A	N/A	UNIVERSITY LOOKING TO DEVELOP TECHNOLOGY THAT USES AI TO DETECT CANCER	1	0	1	0	0	0	0	0	0	0	0	0
A249	University of New South Wales: Non-Invasive Detection of Cancer in the Eye	TARGETED NEWS SERVICE	PRESS RELEASE	USA		2019-10-09	Wednesday	EYE SURFACE CANCER	CANCER	RESEARCH	N/A	N/A	CENTRE FOR EXCELLENCE DEVELOPED AI TOOL TO DIAGNOSE EYE SURFACE CANCER	1	0	1	0	0	0	0	0	0	0	0	0
A250	University of Pennsylvania School of Medicine; Twitter image colors and content could help identify users with depression, anxiety	NEWSRX HEALTH & SCIENCE	NEWSPAPER	USA		2019-06-02	Sunday	MENTAL HEALTH	MENTAL HEALTH/NEURODEGENERATIVE	RESEARCH	N/A	N/A	INVESTIGATING USE OF AI TO PREDICT MENTAL HEALTH PROBLEMS FROM COLOUR VALUES IN TWITTER POSTS	1	0	1	0	0	0	0	0	0	0	0	0
A251	University of Virginia School of Engineering and Applied Science; UVA scientists use machine learning to improve gut disease diagnosis	PEDIATRICS WEEK	NEWSPAPER	USA		2019-07-06	Saturday	GUT DISEASE	OTHER	RESEARCH	N/A	N/A	USING CONVOLUTIONAL NEURAL NETWORKS TO CLASSIFY GUT BIOPSIES	1	0	1	0	0	0	0	0	0	0	0	0
A253	University of Washington: New Weill Neurohub will unite UCSF, UC Berkeley, UW in race to find new treatments for brain diseases	NEWS BITES - PRIVATE COMPANIES	NEWSPAPER	AUSTRALIA		2019-11-13	Wednesday	BRAIN INJURY AND NEURODEGENERATIVE DISEASE	MENTAL HEALTH/NEURODEGENERATIVE	RESEARCH	N/A	N/A	DEVELOPING AI TOOLS TO DETECT NEUROLOGICAL DISEASE	1	0	1	0	0	0	0	0	0	0	0	0
A252	University of Washington; First smartphone app that can hear ear infections in children	NEWSRX HEALTH & SCIENCE	NEWSPAPER	USA		2019-06-02	Sunday	EAR INFECTION	OTHER	RESEARCH	N/A	N/A	SMARTPHONE APP USES MICROPHONE AND A PIECE OF PAPER TO DIAGNOSE FLUID IN THE EAR	1	0	1	0	0	0	0	0	0	0	0	0
A254	UO and OHSU partner to fight cancer with data	UNIVERSITY WIRE	NEWSPAPER	USA		2019-07-08	Monday	CANCERS	CANCER	RESEARCH	N/A	N/A	TALKING ABOUT DEVELOPING AN AI TEST FOR CANCER	1	0	1	0	0	0	0	0	0	0	0	0
A256	Ventripoint Achieves Major Milestone by Passing External Safety Testing for Next-Generation VMS+ 3.0	CONTIFY LIFE SCIENCE NEWS	PRESS RELEASE			2019-05-31	Friday	CVD	CVD/HEART-RELATED ISSUES	COMMERCIAL	VENTRIPOINT	VMS+ 3.0	AI TOOL CREATES 3D MEASUREMENTS OF THE HEART FROM 2D ECHO	1	0	1	0	0	0	0	0	0	0	0	0
A258	Veracyte Inc.; Veracyte Announces Next-Generation Percepta Genomic Sequencing Classifier Now Available to Physicians for Improved Lung Cancer Diagnosis	CLINICAL ONCOLOGY WEEK	NEWSPAPER	USA		2019-07-08	Monday	LUNG CANCER	CANCER	COMMERCIAL	VERACYTE	PRECEPTA GSC	CLASSIFIES RISK GROUPS OF PEOPLE BASED ON BRONCHOSCOPY	1	0	1	1	0	0	0	0	0	0	0	0
A259	VIDA Joins Nuance AI Marketplace for Diagnostic Imaging To Deliver Lung Analytics Solutions to Radiologists and Care Teams	PR NEWSWIRE	PRESS RELEASE	USA		2019-06-25	Tuesday	LUNG DISEASE/EMPHYSYMA	OTHER	COMMERCIAL	VIDA	LUNGPRINT DISCOVERY	AI ANALYSIS OF CT SCAN FLAGS LUNG DENSITY ABNORMALITIES CHARACTERISTIC OF VARIOUS LUNG DISEASES	1	0	1	1	0	0	0	0	0	0	0	0
A260	Vietnam: AI for early warning about liver cancer	VIETNAM NEWS SUMMARY	NEWSPAPER	VIETNAM		2019-08-20	Tuesday	LIVER CANCER	CANCER	RESEARCH	N/A	N/A	DEVELOPING TOOL TO SCREEN FOR LIVER CANCER USING ULTRASOUND IMAGES	1	1	1	0	0	1	0	0	0	0	1	1
A262	What AI analysis of placentas can teach us about childbirth and health	THENEXTWEB.COM	BLOG	NETHERLANDS		2019-12-14	Saturday	NEONATAL CONDITIONS	OTHER	RESEARCH	N/A	N/A	AI USED TO CREATE IMAGES OF PLACENTAS AFTER BIRTH AND DETERMINE WHETHER THEY'RE INDICATIVE OF ANY ISSUES LIKE OXYGEN DEPRIVATION	1	0	1	0	0	0	0	0	0	0	0	0
A265	Women’s Day | AI Startup NIRAMAI Breaks Inhibitions Surrounding Breast Cancer	EXPRESS COMPUTER	NEWSPAPER			2020-03-06	Friday	BREAST CANCER	CANCER	COMMERCIAL	NIRIMAI	THERMALYTIX	BREAST SCREENING TOOL PROVIDES LESS INVASIVE SCREENING FOR BREAST CANCER	1	0	1	0	0	0	0	0	0	0	0	0
